# Supplementary material for: Identification of diverse RNA viruses in Obscuromonas flagellates (Euglenozoa: Trypanosomatidae: Blastocrithidiinae)
Source: Virus Evol. 2024 May 4;10(1):veae037. doi: 10.1093/ve/veae037 (PMC11108086; doi:10.1093/ve/veae037)
Supplement: veae037_Supp [file veae037_supp.zip]

Archive with 6 entries (6 files):
- suppl_data/Data S1.docx
- suppl_data/Data S2.docx
- suppl_data/Data S3.docx
- suppl_data/Data S4.docx
- suppl_data/Fig S1 R1.png
- suppl_data/Suppl Tables all.xlsx
