# Supplementary material for: Identification of diverse RNA viruses in Obscuromonas flagellates (Euglenozoa: Trypanosomatidae: Blastocrithidiinae)
Source: Virus Evol. 2024 May 4;10(1):veae037. doi: 10.1093/ve/veae037 (PMC11108086; doi:10.1093/ve/veae037)
Supplement: veae037_Supp [file veae037_supp.zip › suppl_data/Suppl Tables all.xlsx]

## Sheet: Cover
	Identification of diverse RNA viruses in Obscuromonas flagellates (Euglenozoa: Trypanosomatidae: Blastocrithidiinae)
	Danyil Grybchuk1,2, Arnau Galan1, Donnamae Klocek1, Diego H. Macedo1#, Yuri I. Wolf3, Jan Votýpka4,5, Anzhelika Butenko1,4,6, Julius Lukeš4,6, Uri Neri7, Kristína Záhonová1,4,8,9, Alexei Yu. Kostygov1, Eugene V. Koonin3*, Vyacheslav Yurchenko1*
	1Life Science Research Centre, Faculty of Science, University of Ostrava, Ostrava, Czechia;
	2Central European Institute of Technology, Masaryk University, Brno, Czechia;
	3National Center for Biotechnology Information, NLM, National Institutes of Health, Bethesda, USA;
	4Institute of Parasitology, Biology Centre, Czech Academy of Sciences, České Budějovice, Czechia;
	5Department of Parasitology, Faculty of Science, Charles University, Prague, Czechia;
	6Faculty of Science, University of South Bohemia, České Budějovice, Czechia;
	7The Shmunis School of Biomedicine and Cancer Research, Tel Aviv University, Tel Aviv, Israel;
	8Department of Parasitology, Faculty of Science, Charles University, BIOCEV, Vestec, Czechia;
	9Division of Infectious Diseases, Department of Medicine, University of Alberta, Edmonton, Canada
	* To whom correspondence should be addressed at vyacheslav.yurchenko@osu.cz (VY) and koonin@ncbi.nlm.nih.gov (EVK)
	# Current address: Stockholm University, Stockholm, Sweden

## Sheet: Table S1
Table S1. EVEs of B. triatomae (isolate Cerisola).
query	subject	% identity	% query coverage	aligned length	e-value	bitscore	# mismatch	# gap	scaffold coordinates
EVE	scaffold47_len48403	100	100	357	0	660	0	0	1368	1724
TATE	scaffold47_len48403	100	100	2392	0	4418	0	0	1725	4116
TATE	scaffold402_len26213	86.455	82	1986	0	2154	243	22	16594	18570
TATE	scaffold210_len86821	85.772	83	1975	0	2054	242	29	11025	12973
TATE	scaffold86_len39918	85.279	83	2004	0	2039	266	23	35919	33927
TATE	scaffold906_len70978	85.089	83	2012	0	2025	268	21	7660	5658
TATE	scaffold1047_len16228	85.178	83	1997	0	2019	264	24	11948	9971
TATE	scaffold837_len12040	85.285	81	1964	0	2002	263	16	10653	8701
TATE	scaffold66_len79842	85.007	83	2001	0	2002	266	19	1395	3382
TATE	scaffold112_len56915	85.097	82	1966	0	1980	263	23	16057	18009
TATE	scaffold800_len12937	84.592	83	1999	0	1941	260	37	3863	5827
TATE	scaffold54_len86017	84.569	82	1970	0	1934	283	17	38376	40332
TATE	scaffold665_len15514	84.872	81	1950	0	1930	256	27	2700	781
TATE	scaffold1291_len6509	84.741	82	1966	0	1929	256	34	2851	4787
TATE	scaffold1431_len5334	84.714	81	1956	0	1923	264	29	4066	2123
TATE	scaffold1579_len4311	84.341	83	2018	0	1917	253	44	17	2001
TATE	scaffold646_len23957	84.537	82	1966	0	1914	266	20	18108	16166
TATE	scaffold105_len95654	84.01	83	2020	0	1895	274	27	2880	4885
TATE	scaffold570_len17876	84.248	82	1968	0	1892	283	23	4231	2275
TATE	scaffold1873_len2934	84.04	82	1980	0	1873	281	24	2283	321
TATE	scaffold607_len28077	84.091	82	1980	0	1871	271	28	7106	5146
TATE	scaffold242_len28484	84.065	82	1983	0	1869	271	34	13644	11688
TATE	scaffold1045_len11484	83.781	83	2010	0	1866	283	31	6275	4288
TATE	scaffold7_len136759	86.43	71	1717	0	1860	211	15	16521	14815
TATE	scaffold1553_len5019	84.008	81	1976	0	1860	275	31	434	2395
TATE	scaffold2050_len9597	83.614	83	2020	0	1853	284	31	7489	5494
TATE	scaffold604_len16475	84.279	79	1921	0	1840	265	21	8435	10345
TATE	scaffold483_len20360	83.781	82	1973	0	1834	281	29	696	2651
TATE	scaffold1272_len15947	83.482	83	2016	0	1834	286	35	9395	11382
TATE	scaffold835_len12290	85.772	72	1743	0	1825	227	14	7127	8860
TATE	scaffold611_len18259	83.652	82	1988	0	1825	276	38	6	1974
TATE	scaffold717_len18194	83.849	80	1938	0	1823	290	17	6386	8316
TATE	scaffold785_len51913	83.682	81	1961	0	1814	282	26	8718	6776
TATE	scaffold343_len26713	83.151	83	2006	0	1786	288	35	24598	22615
TATE	scaffold824_len12713	83.3	81	1982	0	1784	285	35	9387	7419
TATE	scaffold515_len18489	83.084	82	2004	0	1777	290	35	2146	4131
TATE	scaffold95_len93993	82.819	83	2043	0	1768	286	37	76288	74261
TATE	scaffold208_len36095	83.918	77	1853	0	1746	270	22	4156	5998
TATE	scaffold80_len41039	82.848	81	1959	0	1718	294	26	36464	34520
TATE	scaffold615_len17332	84.779	79	1741	0	1714	230	26	11260	12989
TATE	scaffold1862_len8569	82.453	83	2006	0	1714	308	32	7898	5912
TATE	scaffold1289_len11747	82.44	83	2033	0	1714	290	36	9382	11397
TATE	scaffold1040_len9484	85.627	68	1635	0	1700	215	18	2413	789
TATE	scaffold1297_len13752	82.33	83	2009	0	1698	305	34	8942	10926
TATE	scaffold1504_len5139	82.459	82	2001	0	1696	292	46	2434	461
TATE	scaffold851_len23940	83.731	76	1844	0	1690	243	40	23955	22138
TATE	scaffold697_len50548	85.143	69	1676	0	1690	221	22	45076	43409
TATE	scaffold1450_len9602	84.393	79	1730	0	1672	241	22	5217	3504
TATE	scaffold1031_len9675	82.051	83	2028	0	1668	299	40	75	2068
TATE	scaffold1150_len8144	84.866	69	1685	0	1666	219	23	2461	784
TATE	scaffold957_len18351	86.247	64	1556	0	1664	189	19	5802	7349
TATE	scaffold2044_len2635	85.741	66	1585	0	1650	199	21	2316	744
TATE	scaffold805_len17045	85.779	64	1547	0	1618	199	13	12060	13596
TATE	scaffold1018_len37084	85.724	64	1541	0	1609	200	13	3246	1714
TATE	scaffold232_len112865	81.944	80	1944	0	1598	300	35	82852	84771
TATE	scaffold1627_len8273	84.62	67	1619	0	1592	230	14	1610	1
TATE	scaffold2036_len2568	84.893	65	1582	0	1567	205	18	1000	2565
TATE	scaffold23_len104465	83.939	69	1650	0	1563	247	15	97067	95429
TATE	scaffold2063_len12039	80.919	83	2023	0	1533	316	51	2986	4974
TATE	scaffold85_len144736	84.049	67	1630	0	1528	214	32	5901	7519
TATE	scaffold1949_len2623	83.293	69	1664	0	1498	240	28	665	2311
TATE	scaffold1714_len7114	82.901	70	1696	0	1491	252	29	4703	6385
TATE	scaffold837_len12040	84.194	81	1550	0	1482	219	19	3231	1696
TATE	scaffold439_len24966	84.221	64	1540	0	1471	213	20	14985	16512
TATE	scaffold216_len37371	84.373	62	1491	0	1447	216	11	33922	32442
TATE	scaffold1020_len9725	84.522	61	1486	0	1445	202	23	1	1477
TATE	scaffold1276_len10773	83.208	66	1602	0	1439	238	21	7120	8714
TATE	scaffold2316_len4194	81.226	75	1827	0	1435	301	31	3567	1760
TATE	scaffold3359_len22864	83.81	64	1538	0	1434	220	22	20497	22021
TATE	scaffold551_len17481	85.596	55	1333	0	1378	170	16	12276	13601
TATE	scaffold1690_len13777	85.323	66	1315	0	1332	163	19	1304	1
TATE	scaffold2440_len1818	84.294	65	1388	0	1328	189	21	401	1779
TATE	scaffold2244_len1445	83.772	58	1405	0	1297	190	24	1	1389
TATE	scaffold1945_len7427	85.869	60	1203	0	1266	154	11	6063	4867
TATE	scaffold1746_len3482	82.877	59	1425	0	1254	216	23	1	1414
TATE	scaffold782_len29887	84.627	75	1275	0	1245	171	13	28086	26815
TATE	scaffold3418_len1517	85.818	46	1107	0	1160	141	13	1099	2
TATE	scaffold10_len75402	83.386	53	1270	0	1146	175	23	6592	7835
TATE	scaffold1576_len6410	86.023	81	1066	0	1129	133	14	4977	3921
TATE	scaffold1108_len8754	84.622	48	1151	0	1129	160	12	7610	8754
TATE	scaffold1638_len4007	82.067	53	1277	0	1068	206	11	2738	4007
TATE	scaffold1638_len4007	81.676	53	1277	0	1038	208	12	1267	1
TATE	scaffold3373_len4526	84.499	71	1058	0	1033	151	11	3191	4241
TATE	scaffold247_len37000	83.23	47	1133	0	1029	178	9	37000	35870
TATE	scaffold412_len29902	85.67	40	977	0	1013	122	13	28932	29901
TATE	scaffold1449_len6365	84.03	45	1077	0	1013	146	17	2369	3430
TATE	scaffold3399_len11787	83.333	46	1116	0	1000	152	24	9016	10120
TATE	scaffold371_len31702	84.699	60	1013	0	992	133	14	26221	25216
TATE	scaffold1576_len6410	85.368	81	950	0	965	117	11	5935	4994
TATE	scaffold610_len17068	85.088	42	912	0	913	117	15	4528	5432
TATE	scaffold327_len29017	85.169	78	890	0	904	121	8	2361	3248
TATE	scaffold1044_len11823	85.9	67	844	0	887	105	14	11395	10558
TATE	scaffold1628_len11803	84.504	37	897	0	874	126	8	7972	7083
TATE	scaffold351_len23393	83.122	39	948	0	848	143	13	1	937
TATE	scaffold1292_len8242	84.912	35	855	0	848	112	13	974	1824
TATE	scaffold3425_len46238	84.536	43	873	0	845	113	17	41877	42738
TATE	scaffold43_len110122	84.661	45	841	0	821	110	14	108077	107245
TATE	scaffold1534_len4729	82.854	39	939	0	821	138	15	1	923
TATE	scaffold425_len36366	85.411	33	802	0	813	96	15	36363	35579
TATE	scaffold1044_len11823	85.309	67	776	0	797	108	3	10546	9773
TATE	scaffold1180_len7730	86.944	29	697	0	774	82	5	6973	6278
TATE	scaffold1690_len13777	83.94	66	797	0	758	122	3	3199	3993
TATE	scaffold1265_len6831	85.794	36	718	0	750	90	9	6122	6831
TATE	scaffold1657_len4654	83.954	32	779	0	741	120	5	4653	3877
TATE	scaffold104_len38485	84.233	36	704	0	675	100	8	1	701
TATE	scaffold3373_len4526	82.875	71	654	6.02e-163	575	98	8	853	1502
TATE	scaffold782_len29887	85.383	75	561	2.8e-161	569	69	7	28644	28088
TATE	scaffold1984_len2425	81.33	29	707	1.68e-158	560	116	12	1612	2316
TATE	scaffold2888_len982	80.495	29	728	2.21e-147	523	105	17	955	230
TATE	scaffold327_len29017	82.857	78	595	2.86e-146	520	87	13	3	592
TATE	scaffold1627_len8273	87.783	67	442	4.78e-144	512	48	6	7835	8273
TATE	scaffold3423_len2710	80.419	28	669	8e-142	505	126	4	1	668
TATE	scaffold1714_len7114	83.585	70	530	2.9e-136	486	76	8	3	528
TATE	scaffold3404_len1342	84.413	20	494	6.28e-133	475	65	8	486	1
TATE	scaffold3140_len997	84.335	19	466	3.8e-125	449	65	5	996	533
TATE	scaffold3393_len4567	84.87	18	423	2.98e-116	420	56	6	4147	4565
TATE	scaffold1129_len12126	78.764	26	631	5.03e-109	396	104	21	1	609
TATE	scaffold43_len110122	85.054	45	368	3.94e-100	366	46	6	108457	108091
TATE	scaffold371_len31702	81.938	60	454	1.83e-98	361	57	18	24727	24288
TATE	scaffold327_len29017	79.817	78	436	2.42e-82	307	77	8	3296	3727
TATE	scaffold908_len11410	94.253	7	174	1.48e-69	265	8	2	460	632
TATE	scaffold615_len17332	94.152	79	171	6.88e-68	259	8	2	10250	10081
TATE	scaffold1031_len9675	93.103	83	174	1.15e-65	252	9	3	2624	2796
TATE	scaffold3425_len46238	93.413	43	167	5.36e-64	246	10	1	38842	38677
TATE	scaffold1945_len7427	84.016	60	244	1.16e-60	235	39	0	4853	4610
TATE	scaffold1450_len9602	91.765	79	170	1.16e-60	235	13	1	6246	6414
TATE	scaffold1216_len17999	92.216	7	167	1.16e-60	235	11	2	16248	16083
TATE	scaffold104_len38485	90.395	36	177	1.5e-59	231	15	2	891	1066
TATE	scaffold1265_len6831	93.548	36	155	5.39e-59	230	8	2	4013	3861
TATE	scaffold3419_len1102	85.202	9	223	2.51e-57	224	28	4	231	9
TATE	scaffold1045_len11484	90	83	170	4.2e-55	217	13	3	7265	7433
TATE	scaffold1749_len11136	87.5	8	192	5.43e-54	213	15	8	1	189
TATE	scaffold2440_len1818	86.813	65	182	4.23e-50	200	21	2	217	398
TATE	scaffold210_len86821	89.172	83	157	7.08e-48	193	14	3	6759	6604
TATE	scaffold1225_len7775	90.541	6	148	7.08e-48	193	11	3	813	958
TATE	scaffold138_len187468	88.312	6	154	4.26e-45	183	16	2	162076	162227
TATE	scaffold1074_len11821	90.141	6	142	4.26e-45	183	12	2	4820	4959
TATE	scaffold610_len17068	93.913	42	115	9.22e-42	172	5	2	367	254
TATE	scaffold415_len52586	85.542	7	166	3.32e-41	171	21	2	52587	52425
TATE	scaffold1272_len15947	84.066	83	182	1.54e-39	165	18	10	11930	12110
TATE	scaffold570_len17876	87.879	82	132	3.34e-36	154	14	2	6064	6194
TATE	scaffold112_len56915	86.957	82	138	4.32e-35	150	12	6	15461	15595
TATE	scaffold798_len50023	84.277	6	159	1.55e-34	148	18	6	3815	3970
TATE	scaffold1864_len5583	97.674	4	86	5.59e-34	147	1	1	1	85
TATE	scaffold505_len19797	83.571	6	140	5.63e-29	130	21	2	3546	3409
TATE	scaffold691_len14373	82.119	6	151	2.62e-27	124	21	6	13037	12889
TATE	scaffold2_len155384	84.921	5	126	2.62e-27	124	15	4	4	127
TATE	scaffold1226_len18448	81.757	6	148	1.58e-24	115	17	9	17749	17604
TATE	scaffold612_len28679	88.889	3	72	1.24e-15	86.1	4	4	12970	12901
TATE	scaffold1526_len5041	92.982	2	57	1.6e-14	82.4	3	1	4628	4573
TATE	scaffold2063_len12039	92.593	83	54	7.44e-13	76.8	3	1	2	55
TATE	scaffold552_len18592	92.593	2	54	2.68e-12	75	1	3	18574	18523
TATE	scaffold1222_len18176	85.135	3	74	2.68e-12	75	10	1	4	76

## Sheet: Table S2
Table S2. Genome statistics of B. triatomae.
	preliminary assemblies			scaffolded + gap-filled	decontaminated = FINAL
	>75 nt, karect	>75 nt, careful	all, careful
# contigs (>= 0 bp)	59869	83516	83406	3562	3511
# contigs (>= 1000 bp)	7257	4213	4173	2878	2868
# contigs (>= 5000 bp)	2078	2076	2071	1741	1740
# contigs (>= 10000 bp)	774	1275	1274	1225	1225
# contigs (>= 25000 bp)	90	372	381	530	530
# contigs (>= 50000 bp)	11	56	55	146	146
Total length (>= 0 bp)	46670267	51886948	51935163	42450095	42400804
Total length (>= 1000 bp)	34677750	39517914	39590619	41945647	41924864
Total length (>= 5000 bp)	22823328	34311444	34456218	39163699	39154670
Total length (>= 10000 bp)	13734378	28609728	28754373	35425904	35425904
Total length (>= 25000 bp)	3823466	14656751	14874726	24310709	24310709
Total length (>= 50000 bp)	1291915	4082640	4013074	11077832	11077832
# contigs	12856	6219	6201	3562	3511
Largest contig	220878	257699	257699	459796	459796
Total length	38487895	40848508	40937227	42450095	42400804
GC (%)	34.32	34.72	34.73	34.71	34.71
N50	6699	17465	17595	29125	29162
N90	1007	3089	3152	6221	6301
auN	13640.4	25177.3	25186.6	42229.5	42275.8
L50	1459	652	650	416	415
L90	7219	2696	2670	1569	1563
# N's per 100 kbp	60.88	21.39	21.36	6.9	6.32
